# Supplementary material for: Proteomics of Aqueous Humor as a Source of Disease Biomarkers in Retinoblastoma
Source: Int J Mol Sci. 2022 Nov 3;23(21):13458. doi: 10.3390/ijms232113458 (PMC9659039; doi:10.3390/ijms232113458)
Supplement: Supplementary file 1 [file ijms-23-13458-s001.zip]

Archive with 1 entries (1 files):
- ijms-1931212-supplementary.pdf
